# Supplementary material for: Taking a Load Off: User Perceptions of Smart Offloading Walkers for Diabetic Foot Ulcers Using the Technology Acceptance Model
Source: Sensors (Basel). 2023 Mar 2;23(5):2768. doi: 10.3390/s23052768 (PMC10006940; doi:10.3390/s23052768)
Supplement: Supplementary file 1 [file sensors-23-02768-s001.zip]

Archive with 1 entries (1 files):
- sensors-2202075-supplementary.xlsx
