# Supplementary material for: Taking a Load Off: User Perceptions of Smart Offloading Walkers for Diabetic Foot Ulcers Using the Technology Acceptance Model
Source: Sensors (Basel). 2023 Mar 2;23(5):2768. doi: 10.3390/s23052768 (PMC10006940; doi:10.3390/s23052768)
Supplement: Supplementary file 1 [file sensors-23-02768-s001.zip › sensors-2202075-supplementary.xlsx]

## Sheet: Sheet1
Supplemental Table S1. Correlations between ratings and participant characteristics.	Parameters with no significant correlations
Technology Acceptance Model (TAM) Items	Age	PROMIS Cognitive	PROMIS Depression	PROMIS Social	PROMIS Anxiety	PROMIS Physical	PROMIS Sleep Disturb.	Healing Week	Dropout Status	Ulcer Area	Ulcer Length	MOCA	Height	Weight
Using the boot can improve my quality of life	-0.142385	0.199601	-0.0512989	0.0498507	-0.121268	0.190866	-0.205097	0.0142816	-0.0909137	0.0797119	0.252058	0.19189	0.0056134	0.0157332
The boot helped me in doing my daily activities	-0.181856	0.339961	0.0991242	-0.137041	-0.25365	0.350748	-0.0575132	0.0168582	0.199295	0.16891	0.156417	-0.0312235	-0.168874	-0.0614059
The boot helped me follow the doctor's instructions	-0.353967	0.0970573	-0.185633	0.0687745	-0.197472	0.500741	0.141299	-0.230523	0.219492	-0.376558	-0.272774	-0.0257907	-0.0900263	-0.117158
The boot encouraged me to monitor how much I walk	0.0565755	0.182552	0.3774	-0.12325	0.0731272	0.262804	-0.089429	0.203973	0.159473	-0.183086	-0.142659	0.148866	-0.234207	-0.12143
The design of the boot made me want to wear it longer	0.239522	0.225011	0.248195	-0.0289425	-0.117344	-0.373074	-0.25922	0.359122	0.0596398	-0.113495	-0.0853701	-0.232258	-0.18769	-0.0285303
I feel more connected to my care provider	-0.108051	0.389277	0.258284	-0.293651	-0.173759	-0.00759676	-0.0885391	0.237383	0.270518	-0.0204536	0.0673649	-0.312737	-0.249389	-0.228335
The boot is comfortable	0.0555808	0.00500004	0.116168	-0.07093	-0.233301	-0.089887	0.0123305	0.300425	0	-0.298294	-0.330566	-0.264387	0.00409581	0.149331
Learning how to use the boot was easy	0.289593	0.359891	0.44634	-0.491222	0.033052	-0.354145	-0.0922848	0.487199	-0.225374	0.217904	0.425069	-0.247165	-0.153196	-0.122858
Using the boot is easy	-0.160934	0.217193	-0.0346844	-0.00631973	-0.040996	-0.197606	0.0800026	-0.153498	0.115302	-0.28446	-0.133825	-0.152504	-0.0387255	-0.147811
The boot is easy to take on and off	-0.0982444	-0.0149106	0.10219	-0.251241	-0.318874	-0.280408	-0.0650559	0.00187673	0.146894	-0.413838	-0.417408	-0.203401	0.0809429	0.163516
The boot looks good	0.155519	0.237608	0.0782908	-0.0699941	-0.325732	-0.355379	-0.242706	0.269731	0.0358211	-0.391815	-0.247897	-0.0540161	0.238157	0.374849
I like using the boot	-0.0356021	0.161001	0.168598	-0.156845	-0.291627	-0.277311	-0.32913	0.311621	0.172516	-0.151971	-0.163781	-0.194264	-0.104769	0.0329151
I think the boot is a good idea	0.179236	0.37532	0.083014	-0.0579463	-0.0663348	-0.152258	-0.217908	-0.165595	-0.168408	-0.00219294	0.140074	0.0813519	0.0668458	-0.240438
I would like to use the boot in the future	-0.0466346	0.224045	0.207491	0.141818	-0.1502	0.103426	-0.218917	0.14549	0.102658	0.0040103	-0.0573685	-0.129337	-0.0224112	0.0552953
I would recommend the boot to my friends	-0.242009	0.419367	0.208776	-0.049706	-0.14806	0.166038	-0.181066	-0.00974653	0.20628	0.109663	0.217847	-0.181612	-0.0993218	-0.176007
Supplemental Table 1: Non-significant Spearman correlations between participant ratings on Technology Acceptance Model (TAM) Questionnaire items and participant characteristics. Ratings were coded as 1= Strongly Agree, 2=Agree, 3= Neutral, 4=Disagree, and 5= Strongly Disagree. Abbreviations: MoCA= Montreal Cognitive Assessment, PROMIS= Patient-Reported Outcome Measurement Information System, FES-…
